# Supplementary material for: Genome-Wide Identification and Expression Analysis of ANS Family in Strawberry Fruits at Different Coloring Stages
Source: Int J Mol Sci. 2023 Aug 8;24(16):12554. doi: 10.3390/ijms241612554 (PMC10454780; doi:10.3390/ijms241612554)
Supplement: Supplementary file 1 [file ijms-24-12554-s001.zip]

Archive with 1 entries (1 files):
- ijms-2439427-supplementary.pdf
